# Supplementary material for: The Mature COC Promotes the Ampullary NPPC Required for Sperm Release from Porcine Oviduct Cells
Source: Int J Mol Sci. 2023 Feb 4;24(4):3118. doi: 10.3390/ijms24043118 (PMC9967908; doi:10.3390/ijms24043118)
Supplement: Supplementary file 1 [file ijms-24-03118-s001.zip]

Archive with 1 entries (1 files):
- ijms-2126276-supplementary.pdf
